# Supplementary material for: Conformational Flexibility of a Lipocalin Allergen (Mus m 1): Implications for Molecular Allergy Diagnostics
Source: Curr Issues Mol Biol. 2025 Mar 27;47(4):234. doi: 10.3390/cimb47040234 (PMC12026154; doi:10.3390/cimb47040234)
Supplement: Supplementary file 1 [file cimb-47-00234-s001.zip]

Archive with 1 entries (1 files):
- cimb-3504959-supplementary.pdf
